# Supplementary material for: Kinetic and Isotherm Studies of Organic and Inorganic Anions Adsorption from Water by Quaternized Pentablock Copolymeric Film (PTBr)
Source: Polymers (Basel). 2025 Jun 11;17(12):1624. doi: 10.3390/polym17121624 (PMC12196666; doi:10.3390/polym17121624)
Supplement: Supplementary file 1 [file polymers-17-01624-s001.zip]

Archive with 1 entries (1 files):
- polymers-3662274-supplementary.pdf
